# Supplementary material for: Enthalpic Interactions and Solution Behaviors of Solvent-Free Polymer Brushes
Source: Polymers (Basel). 2022 Dec 1;14(23):5237. doi: 10.3390/polym14235237 (PMC9740690; doi:10.3390/polym14235237)
Supplement: Supplementary file 1 [file polymers-14-05237-s001.zip]

Archive with 1 entries (1 files):
- polymers-2042345-supplementary.pdf
